# Supplementary material for: Automated Data Generation for Raman Spectroscopy Calibrations in Multi-Parallel Mini Bioreactors
Source: Sensors (Basel). 2022 Apr 28;22(9):3397. doi: 10.3390/s22093397 (PMC9099804; doi:10.3390/s22093397)
Supplement: Supplementary file 1 [file sensors-22-03397-s001.zip]

Archive with 1 entries (1 files):
- sensors-1647784-supplementary.pdf
